# Supplementary material for: Breathing coordinates cortico-hippocampal dynamics in mice during offline states
Source: Nat Commun. 2022 Jan 24;13:467. doi: 10.1038/s41467-022-28090-5 (PMC8786964; doi:10.1038/s41467-022-28090-5)
Supplement: Supplementary file 4 — Source Data [file 41467_2022_28090_MOESM4_ESM.xlsx]

## Sheet: Fig 1g
Coherence
0.65219
0.715953
0.438126
0.457465
0.337521
0.307421
0.587721
0.638207
0.353747

## Sheet: Fig 1i
GC resp --> mPFC	GC mPFC --> resp
0.362387	0.201337
0.944897	0.160922
0.594739	0.209477
0.308973	0.12019
0.182425	0.17276
0.217647	0.0624033
0.363979	0.236641
0.897639	0.0970251
0.458611	0.200283

## Sheet: Fig 5g
Modulation index (pre)	Modulation index (post)
0.00118325	7.59424e-05
3.074e-05	8.42715e-05
0.00524741	0.000107756
0.000388983	5.62236e-06
0.000867923	0.000121515
0.00401909	2.34626e-05
0.000328112	7.17746e-05

## Sheet: Fig 5l
sink ratio (pre)	sink ratio (post)
2.15073	2.15815
1.15889	1.76801
1.92108	3.94986
1.54474	3.00915
1.01863	2.35254
1.80594	2.19495

## Sheet: Fig 6h
logZ (pre)	logZ (post)
1.45465	2.10524
3.53139	2.56195
3.49081	1.03952
3.85442	3.02218
3.65207	5.47594
5.88443	4.95713
4.02507	3.33287

## Sheet: Supp Fig 1g
resp --> mPFC GC	mPFC --> resp GC
1.31854	0.583867
0.726736	1.91312
0.704585	1.19654
0.533644	1.40952
1.22499	0.724356
0.674199	1.25255
0.791607	1.01685
0.570756	3.52818
0.571328	1.93766

## Sheet: Supp Fig 1h
Peak resp. freq (sleep)	Peak resp. freq (quiescence)	Peak resp. freq (Exploration)	Peak resp. freq (Wheel Running)
3.2959	3.2959	7.08008	7.08008
2.31934	2.92969	15.3809	7.08008
3.2959	3.2959	7.08008	7.08008
2.92969	3.05176	8.30078	7.56836
2.31934	2.44141	7.8125	7.20215
2.80762	3.41797	8.05664	8.17871
2.68555	2.56348	7.08008	7.08008
2.44141	2.31934	7.08008	7.08008
3.54004	3.41797	7.69043	7.08008

## Sheet: Supp Fig 6h
Gamma power (pre)	Gamma power (post)
0.00619135	0.00564856
0.00631317	0.0057214
0.00723468	0.00601501
0.00656957	0.0059723
0.00625441	0.00580974
0.00583492	0.00606601
0.00680198	0.00613191

## Sheet: Supp Fig 7h
Olfactory EEG (pre)	Olfactory EEG (post)			mPFC power (pre)	mPFC power (post)					Coherence (pre)	Coherence (post)
5126.91	421.686			540.655	329.259					0.478349	0.797059
35639.8	978.552			9708.8	2337.91					0.809384	0.369349
14808.5	392.044			7996.99	35.131					0.96665	0.0690939
16448.3	3264.07			4675.22	2282.03					0.397485	0.168405
24120.5	20985.9			5084.19	351.396					0.928583	0.440904
65001	2476.99			332.264	38.4062					0.701332	0.219113
42840.9	905.558			12596.6	2744.76					0.882589	0.242666

## Sheet: Supp Fig 7i
Freezing (pre)	Freezing (post)
17.2997	38.2325
58.9194	27.4972
35.9974	61.6419
38.7322	16.1611
63.1324	21.4228
73.3251	24.094
32.8712	3.41573
43.7872	42.0725

[truncated: 4 more sheets: Supp Fig 7k, Supp Fig 7l, Supp Fig 9k, Supp Fig 9l]
